# Supplementary material for: Design, Synthesis, Molecular Docking, Antiapoptotic and Caspase-3 Inhibition of New 1,2,3-Triazole/Bis-2(1H)-Quinolinone Hybrids
Source: Molecules. 2020 Oct 30;25(21):5057. doi: 10.3390/molecules25215057 (PMC7672604; doi:10.3390/molecules25215057)
Supplement: Supplementary file 1 [file molecules-25-05057-s001.zip]

Archive with 1 entries (1 files):
- molecules-969911-supplementary.pdf
